# Supplementary material for: A self-assembled trimeric protein vaccine induces protective immunity against Omicron variant
Source: Nat Commun. 2022 Sep 17;13:5459. doi: 10.1038/s41467-022-33209-9 (PMC9482656; doi:10.1038/s41467-022-33209-9)
Supplement: Supplementary file 2 — Supplementary Dataset 1 [file 41467_2022_33209_MOESM2_ESM.xlsx]

## Sheet: Figure 1
Figure 1b
	anti-Spike

## Sheet: Figure 2
Figure 2b
	Days Groups	PBS						10μg RBD-HR						1μg RBD-HR + Adjuvant						5μg RBD-HR + Adjuvant						10μg RBD-HR + Adjuvant						20μg RBD-HR + Adjuvant
	7	1	1	1	1	1	1	200	50	25	25	25	800	25	400	200	400	25	25	800	400	200	3200	3200	400	6400	3200	3200	6400	6400	400	1600	800	6400	6400	3200	800
	14	1	1	1	1	1	1	1600	100	3200	100	3200	3200	3200	12800	25600	25600	12800	12800	12800	12800	6400	25600	102400	25600	204800	51200	51200	102400	204800	25600	25600	51200	51200	204800	51200	25600
	56	1	1	1	1	1	1	3276800	819200	3276800	1638400	3276800	409600	13107200	6553600	6553600	6553600	6553600	3276800	6553600	13107200	6553600	6553600	13107200	3276800	3276800	13107200	13107200	13107200	6553600	6553600	13107200	13107200	13107200	13107200	13107200	6553600
	100	1	1	1	1	1	1	819200	409600	1638400	819200	819200	204800	3276800	3276800	3276800	3276800	3276800	1638400	819200	819200	819200	1638400	819200	819200	1638400	3276800	6553600	6553600	3276800	3276800	6553600	6553600	6553600	3276800	6553600	6553600
Figure 2c							Figure 2d
	Prototype	Alpha	Beta	Delta	Omicron			Ancestral	Alpha	Beta	Delta	Omicron
	15981	10550	20649	112944	18538			16384	32768	6144	12288	2048
	27325	21043	13257	78801	19615			32768	32768	24576	32768	2048
	29829	17284	8790	50914	11380			49152	12288	16384	16384	2048
	36025	18904	8616	46731	17784			32768	24576	16384	32768	4096
	26571	39649	16850	102900	9008			16384	8192	16384	12288	8192
	32675	17923	15933	44109	10574
Figure 2e
		Three doses of mRNA						Three doses of RBD-HR						Two doses of mRNA + one dose of RBD-HR
	Prototype	1497	893.2	702.2	982.4	3040	341.6	12699	14900	18952	34322	16836	8104	43217	39372	24025	27054	24948	19075
	Alpha	1292	585.3	509.5	816.2	2530	637.6	6457	11872	13787	16927	7692	8540	23679	17470	11929	15342	16882	10828
	Beta	377.6	341.2	23.45	940.8	2263	77.23	5701	6918	2397	6455	4504	3194	12062	15736	5999	11997	12628	2315
	Delta	4941	1851	3299	2795	8976	1372	21714	21393	46148	51544	17387	18156	147827	65661	74220	46110	184654	129559
	Omicron	82.2	108.8	41.76	799.6	854.8	280.3	2352	14590	7140	5487	4740	12100	8287	2671	8449	8353	6004	4319
Figure 2g					Figure 2i
	Prototype	Delta	Omicron			Negative	Positive	PBS	RBD-HR
	1807	2271	1552			1	50	45	5
	1648	2135	1299			1	53	43	3
	2051	3279	1970			1	42	46	4
	2166	3925	2469			1	48	49	5
	1494	3529	2110			1	47	51	2

## Sheet: Figure 3
Figure 3a
		RBDWT-HR						RBDL452R-HR						RBDT478K-HR						RBDL452R,T478K-HR
	Prototype	10550	21832	18128	20660	22942	18719	20583	13668	10059	11385	17724	16453	19480	23951	23737	15653	17904	17700	12981	22338	19009	27850	20495	23195
	Delta	3893	12925	10215	10027	15179	9886	19497	16704	23222	30622	46477	28007	16761	27136	22885	24268	66815	23176	25701	40819	33463	38492	97255	33402
	Omicron	1219	1420	4075	1289	1345	2453	15502	18567	9749	16744	7269	9149	16247	9330	10353	10330	16119	8149	53774	12655	57693	10232	16827	8062
Figure 3b
		RBDWT-HR						RBDL452R-HR						RBDT478K-HR						RBDL452R,T478K-HR
	Prototype	8727	4400	8459	8674	9268	7334	5682	8271	13956	10820	3817	7088	3981	2046	5992	9550	11876	11306	16670	8056	5754	10571	4368	7415
	Delta	4468	4770	6290	6713	7432	6215	8817	12442	16939	14319	8673	8056	12599	11955	7396	10865	11990	13744	20056	22883	23951	28168	22317	23678
	Omicron	409.4	524.5	708.4	721.8	380.5	658.9	1800	1167	911.6	1768	1173	1265	1350	1382	1780	2154	1514	1531	4935	3605	4085	10088	2449	1723
Figure 3c
	L452	R452	T478	K478
	-0.45	-0.15	0.45	2.05
Figure 3d
		RBDWT-HR						RBDL452R-HR						RBDT478K-HR						RBDL452R,T478K-HR
	L452R	6551	14730	8002	7890	14032	6058	26497	49146	34081	30057	29333	34900	12119	9856	14506	12953	10332	8574	45397	35677	39304	47660	47985	24575
	T478K	15041	19009	16678	13925	11269	9281	11304	16648	19202	15658	15574	14274	38358	45306	29885	28414	27963	26825	82855	36516	16414	14935	22467	35926
	L452R+T478K	13160	20862	6140	10366	5842	12358	14185	17020	21176	32929	53759	21325	26100	36897	17909	26229	33198	29999	51648	31331	52865	53451	41568	33329

## Sheet: Figure 4
Figure 4a
	IL-4
	PBS	Adjuvant	RBD-HR	RBD-HR+Adjuvant
	4.88091	19.6496	204.125	295.042
	11.4315	20.2048	117.395	796.512
	32.6459	39.0144	118.231	674.898
	11.5485	25.6678	142.966	387.146
	0	8.28128	119.02	472.009
	IFN-γ
	PBS	Adjuvant	RBD-HR	RBD-HR+Adjuvant
	610.639	625.898	1277.92	3247.93
	1097.46	1760.64	1026.37	2739.26
	1135.62	1589.71	1457.16	3646.57
	440.03	1051.13	1477.14	2862.65
	554.391	1153.11	1581.52	3032.99
Figure 4b
	CD4+CD44+IL-4+Cells (%)
	PBS	Adjuvant	RBD-HR	RBD-HR+Adjuvant
	1.39	1.28	1.1	5.04
	1.16	1.51	0.55	4.22
	0.83	0.73	0.41	6.82
	0.44	1.83	0.57	5.48
	2.09	3.86	0.44	3.9
	CD8+CD44+IL-4+Cells (%)
	PBS	Adjuvant	RBD-HR	RBD-HR+Adjuvant
	1.02	0.91	0.8	4.24
	0.91	1.1	0.47	3.06
	0.48	0.65	0.29	5.14
	0.29	1.49	0.28	4.07
	1.4	2.62	0.31	3.02
Figure 4c
	CD4+CD44+IFN-γ+Cells (%)
	PBS	Adjuvant	RBD-HR	RBD-HR+Adjuvant
	3.37	3.09	6.73	19.26
	1.04	0.98	6.85	13.8
	0.52	0.2	5.68	16.11
	0.62	0.3	6.46	18.76
	1.2	1.86	6.6	19.7
	CD8+CD44+IFN-γ+Cells
	PBS	Adjuvant	RBD-HR	RBD-HR+Adjuvant
	1.09	1.09	2.41	8.18
	0.41	0.33	3.24	5.6
	0.35	0.1	2.67	8.67
	0.09	0.08	3.17	9.58
	0.72	0.7	3.62	10.3
Figure 4d
	CD4+CD44+CD62L-Cells (%)
	PBS	Adjuvant	RBD-HR	RBD-HR+Adjuvant
	8.95	11.23	13.21	26.05
	10.15	13.35	14.94	18.29
	9.57	12.98	11.61	18.48
	11.35	13.11	14.54	19.52
	7.98	12.85	15.88	21.38
	CD8+CD44+CD62L-Cells (%)
	PBS	Adjuvant	RBD-HR	RBD-HR+Adjuvant
	6.58	6.17	7	15.86
	4.78	8.58	6.02	9.12
	6.63	8.94	6.4	15.64
	6.29	6.12	9.1	13.28
	7.26	7.58	10.56	9.04
	CD4+CD44+CD62L+Cells (%)
Figure 4e	PBS	Adjuvant	RBD-HR	RBD-HR+Adjuvant
	9.81	13.21	14.35	15.98
	9.7	12.14	13.69	14.86
	7.79	11.88	15.67	13
	10.47	12.21	12.72	12.75
	7.61	13.71	14.2	14.4
	CD8+CD44+CD62L+Cells (%)
	PBS	Adjuvant	RBD-HR	RBD-HR+Adjuvant
	40.47	39.02	53.26	47.99
	47.61	49.85	46.36	51.52
	33.33	38.18	48.89	35.02
	39.16	49.42	35.49	48.75
	24.94	55.11	51.24	54.62
Figure 4f
	% Tfh/CD4+ T Cells
	PBS	Adjuvant	RBD-HR	RBD-HR+Adjuvant
	0.51	0.63	0.98	3.07
	0.58	0.73	1.16	3.23
	0.51	0.53	1.19	2.85
	0.48	0.78	1.28	2.76
	0.52	0.72	1.47	2.79
	% GC B Cells
	PBS	Adjuvant	RBD-HR	RBD-HR+Adjuvant
	0.6	0.69	0.84	2.48
	0.63	0.54	0.99	2.41
	0.84	0.51	0.86	1.55
	0.69	0.65	1.22	1.46
	0.61	0.64	0.79	1.82

## Sheet: Figure 5
Figure 5a
	Ancestral	Alpha	Beta	Delta	Omicron
	16384	12288	8192	24576	768
	16384	6144	6144	16384	4096
	16384	12288	12288	12288	1024
	12288	16384	8192	12288	1024
	12288	8192	12288	24576	3072
	16384	8192	12288	16384	768
Figure 5b
	PBS	Adjuvant	Low dose	High dose
	158352	80267.4	1	1
	18009	142884	1	1
	142960	87573.3	1.0004	1
	3317.57	60336.7	11.6447	1
	209634	63642	1.5083	1
	57283.9	1.70388e+06	1	1
Figure 5c
	PBS	Adjuvant	Low dose	High dose
	247578	156026	1	1
	144779	201980	1	1
	360362	607422	1	1
	340164	1.08206e+06	1	1
	172580	1.76037e+06	1	1
	304765	199307	1	1
Figure 5d
	PBS	Adjuvant	Low dose	High dose
	2.61762e+06	4.16806e+06	1	1
	55508	69940.9	1	1
	238905	730890	1	1
	1498.8	152.852	1	1
	72984.5	2.5552e+06	1	5.3594
	1.97105e+06	191459	1	1
Figure 5f
		Low Dose				High Dose
	Ancestral	2048	2048	2048		4096	6144	4096	6144
	Alpha	1536	1024	1536		2048	2048	3072	3072
	Beta	512	96	384		512	1024	1024	1024
	Delta	2048	512	2048		2048	2048	3072	3072
	Omicron	512	384	1536		1536	1536	1024	1024
Figure 5g
			PBS				Adjuvant				Low dose				High dose
	Left lobe	Upper	1	2.16481e+06	1		488400	2.29926e+06			1	1	1		1	1	1	1
		Middle	431153	3.55126e+06	6.35101e+06		196815	3.86969e+06			1	1	1		1	1	1	1
		Lower	1	3.37619e+08	1.02108e+07		629751	1.81234e+07			1	1	1		1	1	1	1
	Right lobe	Upper	1	1.05733e+06	811012		448025	1.11663e+06			1	1	1		1	1	1	1
		Middle	1.9786e+06	5.27899e+06	1.69471e+06		6.28452e+06	2.28556e+06			1	1	1		1	1	1	1
		Lower	1	3.22458e+06	2.40461e+06		175228	1.5637e+07			1	1	1		1	1	1	1
		Right ac.	1	8.50999e+06	1		12827748	4.55224e+06			1	1	119071		1	1	1	1
Figure 5h
			PBS				Adjuvant				Low dose				High dose
	Left lobe	Upper	1	28584	1		1	1			1	1	1		1	1	1	1
		Middle	1	1	1		1	37733.7			1	1	1		1	1	1	1
		Lower	1	7.35146e+06	110505		1	368647			1	1	1		1	1	1	1
	Right lobe	Upper	1	1	1		1	1			1	1	1		1	1	1	1
		Middle	1	109024	1		1	1			1	1	1		1	1	1	1
		Lower	1	248755	1		1	323538			1	1	1		1	1	1	1
		Right ac.	1	48680.7	1		218321	1			1	1	1		1	1	1	1

## Sheet: Supplementary Fig. 1
Supplementary Fig. 1b
	15μg RBD-HR	30μg RBD-HR	60μg RBD-HR
	409600	204800	409600
	102400	409600	409600
	204800	409600	409600
	204800	819200	409600
	204800	204800	819200

## Sheet: Supplementary Fig. 3
Supplementary Fig. 3a
Supplementary Fig. 3b
Supplementary Fig. 3c

## Sheet: Supplementary Fig. 4
Supplementary Fig. 4b
	Days Groups	PBS				Adjuvant				Low Dose				High Dose
	21	1	1	1		1	1			6400	25600	51200		12800	51200	25600	102400
	42	1	1	1		1	1			204800	819200	409600		204800	204800	204800	409600
	56	1	1	1		1	1			409600	1638400	409600		819200	409600	819200	819200
	75	1	1	1		1	1			204800	819200	204800		409600	204800	204800	409600
